# Supplementary material for: Immune hyporeactivity to bacteria and multiple TLR-ligands, yet no response to checkpoint inhibition in patients just after meeting Sepsis-3 criteria
Source: PLoS One. 2022 Aug 18;17(8):e0273247. doi: 10.1371/journal.pone.0273247 (PMC9387870; doi:10.1371/journal.pone.0273247)
Supplement: S1 File — (XLSX) [file pone.0273247.s002.xlsx]

## Sheet: Patients
Patient identifier	Sex	Age (years)	Bodyweight (kg)	Respiratory frequency (minute-1)	Mechanical ventilation?	CRP (mg/l)	PCT (µg/l]	Body temperature (°C)	Arterial partial oxygen pressure (mmHg)	Inspiratory oxygen fraction (%)	Horowitz quotient	Serum lactate (mmol/l)	Blood platelet concentration (/nl)	Blood leucocyte concentration (/nl)	Blood monocyte concentration (/µl)	Serum bilirubin concentration (mg/dl)	systolic arterial pressure (mmHg)	diastolic arterial pressure (mmHg)	mean arterial pressure (mmHg)	heart frequency (min-1)	Arterenol dose (µg / kg bodyweight / min)	Serum creatinin concentration (mg/dl)	Serum urea nitrogen concentration (mg/dl)	SOFA Score	Shock?	SAPS 2 Score	Number of positive SIRS criteria	Number of positive qSOFA criteria	Initally suspected pulmonary focus?	Initally suspected peritoneal focus?	Initally suspected urologic focus?	Other initially suspected focus?	Initially unclear focus?	Glasgow come scale	Hospital survival?	Length of ICU stay (days)	Blood PCR Panel positive (SeptiFast) ?	Gram positive germ detected (any method)	Gram negative germ detected (any method)	Fungus detected (any method)	Virus detected (any method)	ATPase 6 DNA (fg/ml)	D-Loop DNA (fg/ml)	Nuclear genomic DNA (ng/µl)	Bact. DNA (copies/ml)	Baseline TNF (pg/ml)	Delta 6h Incubation TNF (pg/ml)	6h O111 TNF (pg/ml)	6h R848 TNF (pg/ml)
P1	female	51	58	15	1	16.5	9.61	38	44.8	40	112	2.2	331	0.61	90	0.3	100	50	66.6667	130	0.0574713	0.82	18	7	1	60	3	3	1	1	0	0	0	13	1	30	0	0	1	0	0	0.183	0.228	0.17006	151	9.54331	3.11356	110
P2	male	79	80		0	22.2	2.82	38	59.9	32	187.188	2	196	23.15		0.4	100	50	66.6667		0.159375	3.58	34	11	0	73	3	3	0	0	0	1	0	14	1	8	0	0	0	0	0					1.51772		3819.06
P3	male	81	100	10	1	11	37.48	36.6	85	40	212.5	0.8	504	30.96		0.3	140	90	106.667	90	0.0328333	4.39	80	12	0	76	1	3	1	0	1	0	0	3	1	8	0	0	1	0	0					3.58157		588.472
P4	male	64	60	12	0	30.3	1.96	36.8	90.5	20	452.5	1.4	103	15.39	500	3.9	150	50	83.3333	83	0	1.12	36	4	0	38	1	0	1	1	0	0	0	15	0	8	0	0	0	0	0	0.253	0.252	0.64458	70	4.95	0	258.57	8027.46
P5	female	71	95	18	1	28.3	38.75	39.1	65.8	50	131.6	1.7	191	4.99	570	1.7	100	50	66.6667	88	0.315789	1.58	43	13	0	83	2	3	1	0	0	0	0	3	0	26	0	1	1	0	0
P6	female	63	95	24	1	11.1	8.78		160	55	290.909	1.9	252	16.05		0.5	110	50	70	110	0.438596	2.26	64	12	0	81	4	3	1	0	0	0	0	3	0	14	0	0	0	0	0	1.396	1.376	1.46941	64
P7	male	68	88	24	1	4.6	0.45	37.6	62.3	60	103.833	2	489	29.1		0.4	90	50	63.3333	120	0.0378788	1.25	31	11	0	76	3	3	1	0	0	0	0	3	0	20	0	0	1	1	0	0.461	0.402	1.61705	100	5.51	1.87	1193.37	21005.7
P8	male	63	103	22	1	10.6	0.16	37	59.1	100	59.1	1.6	232	29.55		0.7	100	50	66.6667	95	0.0242718	1.25	22	12	0	72	3	3	1	0	0	0	0	3	0	14	0	1	0	0	0					0.135362		859.448
P9	female	41	70	4	1	13.9	29.59	37	71	60	118.333	3	78	16.29	880	1.5	90	50	63.3333	115	0.404762	1.7	25	15	1	69	3	3	1	0	0	0	0	3	1	64	0	0	1	0	0	1.247	1.242	3.48314	123	4.54	1.03	155.46
P10	male	47	75	16	1	7.6	0.32	40.3	84.5	30	281.667	1.6	278	22.28		1.3	160	70	100	120	0	0.89	23	8	0	69	3	2	0	1	0	0	0	3	1	27	0	1	0	0	0	4.156	4.335	2.86503	83
P11	male	61	100		1	38.9	1.79	35.6	47.3	60	78.8333	8	200	10.51	618.87	2.5	90	40	56.66	75	0.0933333	2.39	35	15	1	78	2	3	1	0	0	0	0	3	1	28	1	1	0	1	0	0.858	0.842	0.57525	148	5.82	3.33	367.78	9426.09
P12	male	39	68	5	1	37.9	10.43	37.4	84	30	280	0.9	166	11.31	1600	0.7	150	60	90	100	0.980392	1.85	76	11	0	65	1	3	1	1	0	0	0	3	1	33	0	0	1	0	0	0.236	0.219	1.09096	139	4.61	4.91	983.66	9855.93
P13	male	66	72	28	1	30	1.79	38.6	83.8	50	167.6	0.8	372	33.41		0.3	110	50	70	120	0.231481	0.45	22	11	0	81	4	3	1	0	0	0	0	3	0	3	0	0	1	0	0	1.769	1.612	8.24776	159	7.13	0	483.34	9061.74
P14	female	83	55	11	1	29.6	9.5	38.8	128	30	426.667	1.9	173	16.34			110	50	70	160	0.145455	1.92	11	9	0	74	3	3	0	0	1	0	0	3	1	4		0	0	0	0					17.72
P15	male	28	69	15	1	28.1	50.87	39.2	74.1	30	247	1.8	77	16.41	518.5	3.4	110	70	83.3333	100	0	2.3	21	13	0	58	3	2	1	0	0	0	0	3	1	16	1	1	1	0	0	0.47	0.436	0.64705	266	4.99	2.5
P16	female	52	90	24	1	16.4	17.88	34.2	58.8	60	98	3.9	130	31.21		5.2	110	50	70		0.185185	2.41	46	17	1	86	4	3	0	0	0	0	1	3	1		0	0	0	0	0					5.94532		430.14
P17	male	62	80	4	1	23.4	39.37	32.9	120	100	120	17	52	13.26	100	3	70	40	50	70		1.94	38	16	1	78	3		1	0	0	0	0	3	0	1	0	0	0	0	0	0.22	0.21	5.91668	185	20.09	0.79	1125.21
P18	female	43	70	15	1	23.2	63.21	37	66.7	30	222.333	1.3	95	35.22	484.8	0.3	120	80	93.3333	128	0.0952381	2.27	26	13	0	73	2	3	1	0	1	0	0	3	0	26	1	1	1	0	0	0.165	0.167	3.59621	137	10.08	7.76	525.68	3190.89
P19	female	81	65	10	1	29.3	1.7	37.6	73.5	40	183.75	3.8	598	28.9		0.3	120	50	73.3333	100	0.179487	0.82	15	11	1	58	3	3	0	0	0	0	1	3	0	4	1	0	0	0	0
P20	male	66	90		0	17.5	5.89	37.7	72	20	360	4.5	265	16.51	1480	0.8	90	30	50	80	0.0925926	2.52	52	6	1	50	2	2	1	0	0	0	0	15	1	6		0	0	1	0	0.492	0.583	1.33274	102	13.72	8.34	628.02	17815.8
P21	female	44	160	20	1	3.6	1.57	34.4	77.8	40	194.5	4	14	21.57	380	14.4	90	40	56.6667	120	0.729167	2.1	24	21	1	80	4	3	0	0	0	0	1	3	0	12	0	0	0	0	0	1.438	1.428	4.00981	132	5.29	2.71	11918.1
P22	male	60	110	25	1	14.2	0.48	38.6	63.8	100	63.8	2.3	601	16.04		0.4	110	50	70	110	0.416742	1.31	42	13	1	72	4	3	1	0	0	0	0	3	0	7	0	0	0	0	0					0.312452
P23	male	82	80	10	0	17.7	17.88	39	91.4	30	304.667	2.6	92	27.04		1.2	120	50	73.3333	90	0.166667	0.83	28	9	1	54	2	2	0	0	1	0	0	12	1	4		0	1	0	0					0.80957		1031.18
P24	male	76	82	20	1	26.6	15.54	37.8	55.2	40	138	1.8	81	9.61		0.8	130	70	90	110	0.00203252	0.82	20	9	0	44	2	3	0	0	0	0	1	14	1	4		0	0	0	0					0.312452		3686.04
P25	male	63	88	27	0	13.8	15.87	38.6	52.6	40	131.5	3.8	10	1.97		0.9	90	40	56.6667	100	0.284091	2.83	30	14	1	50	4	3	0	0	0	1	0	14	0	46		0	0	0	0					1.81804
P26	female	79	75	16	1	3.6	36	35	75	30	250	25	265	11.5		0.4	70	40	50	110	1.11111	0.96	16	10	1	74	2	3	0	0	0	1	0	3	0	0	0	1	1	0	0	0.212	0.189	4.1669	130	7.34	0	111.38
P27	male	35	240	32	1	9.8	0.03	39.4	78.8	40	197	0.8	171	9.6		0.8	130	60	83.3333	60	0.0229167	1.12	14	8	0	36	2	3	1	0	0	0	0	11	0	3	0	0	0	0	0
P28	male	84	80	15	1	16.5	9.61	35.5	88	50	176	2.9	290	39.45	1170	0.4	80	20	40	120	1.25	1.36	21	12	1	92	4	3	0	0	0	0	1	3	0	8	0	0	0	0	0	0.884	0.743	3.88811	487	4.99557	1.86241	7.95063
P29	male	83	90	22	1	16.1	6.75	35.9	85.5	40	213.75	4.1	360	21.65	660	0.7	100	50	66.6667	140	0.925926	3.22	68	12	1	80	4	3	1	0	0	0	0	3	0	1	0	0	0	0	0	0.703	0.618	5.3594	100	15.03	1.45	1717.47	10800
P30	male	53	118	4	1	30.2	587.94	37.8	53.1	60	88.5	4.6	32	0.9	200	0.9	100	50	66.6667	120		2.08	50	17	1	83	3		1	0	0	0	0	3	1	86	0	1	0	1	0	0.127	0.113	0.28386	129	22.06	18.2	39.55	171.86
P31	male	74	55	12	1	33.1	4.12	38.2	63	40	157.5	1.4	135	12.98		0.7	90	60	70	120	0.606061	1.91	44	13	0	76	4	3	1	0	0	0	0	3	1	10	0	0	1	1	0					3.17256		7762.16
P32	female	66	117	20	0	18.1	4.99	38.8	38.7	28	138.214	2.7	68	16.65	910	0.6	100	60	73.3333	90	0.356125	1.64	38	14	1	62	3	2	1	0	0	0	0	3	1	8	1	0	1	0	0	0.558	0.498	2.20533	114	4.02	2.74	3561.03	2360
P33	male	51	90	20	1	46.2	2.15	39.9	132	50	264	2.2	243	19.58	1600	1.8	70	40	50	70	0.233333	1	20	11	1	71	2	3	1	1	0	0	0	3	1	42		0	0	1	0	0.692	0.755	2.53084	110	0.36	0	7.95063
P34	male	68	140		1	10.6	0.16	38.6	93.3	60	155.5	1.4	202	19.59		1	100	50	66.6667	110	0.27381	1.3	22	12	0	67	4	3	1	0	0	0	0	3	1	7	0	0	1	0	0					1.61158		17455
P35	male	73	70	26	1	14.5	2.05	36	70	35	200	1.3	61	2.91	580	0.7	110	40	63.3333	75	0.0238095	1.71	30	13	0	81	2	3	0	0	0	0	1	3	0	6	0	1	0	0	0	0.214	0.209	0.38521	114	26.68	6.94	48.09	32.17
P36	female	68	72	19	1	31.6	1.5	37.6	76	80	95	1.2	260	10.47		3.4	120	50	73.3333		0.0532407	1.69	38	14	0	85	2	3	1	0	0	0	0	3	0	6	1	0	1	0	0					10.2705		3330.35
P37	female	83	80	22	1	32.4	37.4	35.9	85.5	40	213.75	4.1	360	21.65		0.7	100	50	66.6667	140	1.04167	3.22	68	12	1	80	4	3	0	1	0	0	0	3	0	6	0	0	0	0	0	0.732	0.738	4.51813	96
P38	male	67	95	28	0	29.9	8.23	38	59.4	60	99	2.1	238	14.96			100	50	66.6667	90	0.00175439	1.46	32	8	1	29	2	2	1	0	0	0	0	15	1	5		0	0	0	0
P39	female	69	50	24	1	21.9	29.78	37	73	90	81.1111	3.6	26	28.82		1.7	130	70	90	160	0.81	1.94	32	17	1	79	3	3	1	0	0	0	0	3	0	18	0	1	0	0	0
P40	female	58	70	4	1			36.8	62.6	30	208.667	3.8			160	0.3	105	60	75	85	0.380952			18	1	69	1	3	1	1	0	0	0	3	0	27	0	1	1	0	0	1.053	2.833	2.1227	210	16.37	3.61
P41	male	70	70		1	18.9	0.27	38.6	28.9	50	57.8	1.9	10.38	21	430	1.2	110	60	76.6667	90	0.00238095	1.19	29	11	0	56	3	3	1	0	0	0	0	3	1	72	0	1	0	0	0	1.227	1.167	0.88896	175	4.26176	1.56195	486.178
P42	male	50	100	20	1	37.4	1.06	36.4	70.5	80	88.125	1.6	290	21.28	640	1.2	130	70	90	65	0	1.07	28	11	0	72	2	2	1	0	0	0	0	3	1	15	0	0	1	0	0	3.882	3.62	3.15009	149	4.57	-0.88	265.48
P43	male	48	80	20	0	19.2	4.26	36				0.9	219	14		0.3	150	70	96.6667	100	0	9.55	137	6	0	55	2	1	0	0	1	0	0	14	1	14		0	0	0	0	0.107	0.113	0.41074	115	16.37	0.74	3728.03
P44	female	66	85	28	1	23	1.15	36.2	48.8	100	48.8	10.8	85	23.48		2.8	90	50	63.3333		0.705882	1.62	36	17	1	101	3	3	1	0	0	0	0	3	0	13	1	0	1	0	0					6.0694
P45	female	63	120	4	1	41.9	3.61	36.4	74	45	164.444	1.8	299	28.87	1170	1.7	100	50	66.6667	54	0.0833333	1.15	52	11	0	76	2	3	1	0	0	0	0	3	1	27	0	0	0	0	0	1.372	1.248	2.85286	134	7.57	2.28	153.31	4054.98
P46	female	38	80	18	1	21.3	60	37	47.6	80	59.5	1.4	251	18		0.3	130	80	96.6667	100	0.375	0.64	12	12	0	54	3	3	1	0	0	0	0	3	1	155	1	1	1	0	0	0.621	0.637	1.28505	184	7.08	-1.66	1983.37
P47	female	36	64	23	1	6.5	0.78	40	107	30	356.667	2.4	146	15.79	370	1.5	120	60	80	100	0.109375	0.39	5	11	1	55	4	3	1	1	0	0	0	3	1	132	0	1	1	0	0	0.605	0.613	2.09713	119	7.13	2.39	364	6548.92
P48	female	77	88	20	0	9	3.96	36	74.4	20	372	4.1	16	1.92		2.8	100	40	60	110	0.208333	4.28	107	14	1	59	2	1	0	0	0	0	1	15	0	7		0	0	0	0					5.23961		391.633
P49	male	63	63	18	1	3.9	2.09	37	128	50	256	2.2	756	57.76	480	1	100	60	73.3333	120	0.0529101	0.95	35	9	1	81	2	3	0	0	1	0	0	3	1	20	0	0	0	0	0	0.686	0.833	2.45031	98	6.33281	1.00488	717.723
P50	male	66	70	18	1	13.5	6.6	35.6	66.5	30	221.667	6.1	38	12.43	200	6.1	90	70	76.6667	160	0.595238	1.39	80	17	1	91	3	3	0	0	1	0	0	3	0	9	1	0	1	1	0	0.355	0.297	0.54688	131	13.08	3.83	184.96	1170.19
P51	female	66	120	20	1	8	3.5	36	46.5	100	46.5	12.4	98	23.54		1.7	100	40	60	125		2.76	66	16	1	79	3		1	0	0	0	0		0	1	0	0	1	1	0	0.441	0.434	0.55873	186	30.07	3.66	98.37	227.49
P52	male	42	50	12	1	11.4	3.68	34.8	39	100	39	1.6	25.03	128	640	1.7	130	70	90	80	1	0.5	10	16	0	64	3	3	1	0	0	0	0	3	0	50	0	0	1	1	0	0.693	0.74	0.43814	185	4.26176	0	1971.97
P53	female	56	70	36	1	14	0.05	34.8	41	100	41	2.6	167	14.91	1220	2.9	120	60	80	85	0.0952381	0.45	20	13	1	61	3	3	1	0	0	0	0	3	0	29	0	0	0	0	1	1.273	1.351	0.49807	133	4.83	0.59	215.48	9162.68
P54	male	64	135		0	15.7	27.41	38	76.1	28	271.786	1.7	141	16.36		3.2	110	60	76.66	120	0.0493827	7.27	59	13	0	45	3	3	0	1	0	1	0	14	0	10	1	1	0	0	0	0.192	0.22	2.78663	118	39.62	155.405	1123.54
P55	female	51	90	26	1	65.4	397.12	36.8	79	35	225.714	2.4	38	23.84	1210	1.1	130	70	90	130	1.2963	1.24	20	14	1	66	3	3	1	0	0	0	0	3	1	48		0	1	0	0	0.58	0.504	2.80293	85	11.82	2.24	89.48	462.63
P56	male	79	80	16	0	29.5	3.16	39	70.1	20	350.5	2.3	109	1.2		1.1	100	30	53.3333	90	0.0666667	0.63	14	9	1	67	2	2	0	0	0	1	0	3	1	5		0	0	0	0
P57	female	31	70	26	1	26.2	1.16	38	96.5	50	193	3.7	233	28.51	870	0.8	130	70	90	130	0.642857	0.82	15	11	1	60	3	3	1	0	0	0	0	3	1	23	0	0	0	0	0	0.487	0.474	1.79507	108	1.85	0	250.64	2170
P58	male	87	110	18	1	2.5	0.11	38	132	50	264	1.6	119	11.5		0.9	70	40	50	70	0.212121	0.86	12	11	0	74	0	3	1	0	1	0	0	3	1	1	0	1	0	0	0	0.574	0.516	0.40975	156	3.59	-2.2	1699.31
P59	male	57	75	18	1	19.1	22.29	35.2	65	50	130	11.5	316	22.13	400	0.4	120	50	73.3333	129	2.13333	4.16	49	14	1	72	4	3	1	0	0	0	0	3	0	125	0	1	1	0	0
P60	female	36	70	24	1	3.1	5.69	39	63.9	100	63.9	7.8	22	35.51	483.43	47	100	40	60	110	2.06667	3.49	48	21	1	81	4	3	1	0	0	0	0	3	0	1	1	1	0	0	1	3.365	3.881	1.04935	122	5.29	14.69
P61	male	61	115	13	0	10.1	1.56	34	62.1	20	310.5	2.1	189	15.64		0.4	110	40	63.3333	60	0.057971	2.09	30	6	1	40	2	1	0	0	1	0	0	15	1	16		0	1	0	0	0.233	0.222	1.46525	115	8.01	4.12	883	18156.9
Legend:
For bivariat variables "0" equals "NO", "1" equals "YES"
Clinical, clinical laboratory, or demografic data
Data from microbiology and virology
Data from our lab / patient ex vivo data
[truncated: 151 more columns]

## Sheet: Volunteers
Volunteer idenifier	Sex	Age (years)	Heart frequency (min-1)	Systolic arterial pressure (mmHg)	Diastolic arterial pressure (mmHg)	ATPase 6 DNA (fg/ml)	D-Loop DNA (fg/ml)	Nuclear genomic DNA (ng/µl)	Bact. DNA (copies/ml)	Baseline TNF (pg/ml)	Delta 6h Incubation TNF (pg/ml)	6h R848 TNF (pg/ml)	6h P3C TNF (pg/ml)	6h Re595 TNF (pg/ml)	6h hi S, aureus TNF (pg/ml)	6h hi E. coli TNF (pg/ml)	6h O111 TNF (pg/ml)	Baseline IL6 (pg/ml)	Delta 6h Incubation IL6 (pg/ml)	6h R848 IL6 (pg/ml)	6h P3C IL6 (pg/ml)	6h Re595 IL6 (pg/ml)	6h hi S, aureus IL6 (pg/ml)	6h hi E. coli IL6 (pg/ml)	6h O111 IL6 (pg/ml)	Baseline IL8 (pg/ml)	Delta 6h Incubation IL8 (pg/ml)	6h R848 IL8 (pg/ml)	6h P3C IL8 (pg/ml)	6h Re595 IL8 (pg/ml)	6h hi S, aureus IL8 (pg/ml)	6h hi E. coli IL8 (pg/ml)	6h O111 IL8 (pg/ml)	Baseline IL10 (pg/ml)	Delta 6h Incubation IL10 (pg/ml)	6h R848 IL10 (pg/ml)	6h P3C IL10 (pg/ml)	6h Re595 IL10 (pg/ml)	6h hi S, aureus IL10 (pg/ml)	6h hi E. coli IL10 (pg/ml)	6h O111 IL10 (pg/ml)	Baseline IL1b (pg/ml)	Delta 6h Incubation IL1b (pg/ml)	6h R848 IL1b (pg/ml)	6h P3C IL1b (pg/ml)	6h Re595 IL1b (pg/ml)	6h hi S, aureus IL1b (pg/ml)	6h hi E. coli IL1b (pg/ml)	6h O111 IL1b (pg/ml)
V1	male	22	76	135	87	0.134	0.149	0.095	60			10800	430.68		10800	10800				5500	4608.69	61882.9	5500	5500	61882.9			5300	5300	5300	5300	5300	5300			140.37	99.89	23.88	29.42	22.96	23.88			13079.9	526.5	1238.58	19800	17897.1	24134.8
V2	female	59	78	121	83	0.135	0.127	0.0975	66	0.05	0.06	11800	791.05	11800	14064.9	29686.7	11800	1.06	0.788	5750	5750	53595.2	5750	14220.6	53595.2	11.1	267.96	6300	6300	7518.77	6689.42	7598.74	7518.77	0.36	0.36	682.75	341.7	113.2	24.9	191	113.2	1.44	2.6	21941.9	1781.05	621.266	23700	23700	8108.37
V3	male	58	69	144	76	0.131	0.139	0.04467	64	3.08	3.08	11800	181.95	12718.9	9418	12109.1	12718.9	0.18	0.78	5750	3073.6	25074.4	9533.35	11483.5	25074.4	7.9	17.32	6300	3104.05	7656.05	6607.83	6757.28	7656.05	0.36	0.36	114.55	81.95	39.35	8.05	54.05	39.35	1.44	1.44	8277.95	131.45	405.582	12883.9	17400	2971.16
V4	female	58	65	159	82	0.063	0.063	0.0283	130	0.33	0.33	18956.1	190.95	7259.87	25640.3	14150.7	7259.87	0.97	0.84	5750	1863.11	57796.2	7833.59	11868.7	57796.2	4.12	754.36	7442.8	4769.28	4949.3	3462.89	9538.55	4949.3	0.36	0.36	57.46	22.72	23.81		14.96	23.81	1.44	1.44	8782.41	231.36	875.816	2239.88	12499.3	5060.41
V5	male	51	66	135	86	0.192	0.009	0.08489	85	3.48	10.43	2360	1914.75	16375.5	35687.7	25453.5	16375.5	0.97	9.98	5750	5750	27097.2	10402.8	5874.51	27097.2	11.83	1102.82	6300	6300	8204.86	7445.26	10199.1	8204.86	0.91	0.18	145.91	111.52	47.57	34.69	101.15	47.57	0.72	1.44	11754.7	913.63	363.043	23700	12837.3	3714.63
V6	male	45	67	126	84	0.407	0.375		110	10.3	7.65	17241.2	245.57	6552.02	10681.7	13129.9	6552.02	3.12	4.5	5750	2647.26	38205.4	9772.73	12312.4	38205.4	14.52	146.3	9763.57	3666.14	6436.31	8188.17	12527.1	6436.31	1.48	0.18	249.92	44.36		8.17	17.19		2.78	2.86	10820	84.5	554.47	14637.6	17818.6	7236.17
V7	female	35	73	126	85	0.201	0.184	0.10604	116	2.1	6.26	23600	187.2	7302.31	17865.3	21638	7302.31	0.4	6.6	11500	3370.1	35191.4	12134.2	12328.9	35191.4	10.38	365.04	10891.3	6300	6263.63	13389.9	9540.43	6263.63	0.91	0.18	107.1	50.6	30.9	26.8	69.7	30.9	0.72	0.72	18163.4	438.4	416.159	23700	23700	2056.89
V8	female	65	74	146	82	0.133	0.136	0.31873	142	0.72	0.72	18034.3	209.65	11291.2	7763.05	20672.7	11291.2	0.98	0.36	11500	2180.2	38662.1	11017.8	12233.3	38662.1	0.38	0.38	4559	5340.05	5804.75	7768.11	7833	5804.75	1.06	1.06	72.1	30.9	11.85	6.2	20.5	11.85	1.44	1.44	15571.8	158.4	684.949	7671.45	10707.9	9153.58
V9	female	50	69	121	81	0.248	0.241	0.04619	129	1.96	4.7	23600	491.65	11147.4	10392.8	27269.2	11147.4	0.98	4.26	11500	3062.1	36460.6	9310.47	12771.2	36460.6	5.42	105.22	6208.3	5717.25	5255.57	9959.14	7830.04	5255.57	1.06	1.06	49.4	87.95	19.4	12.4	21.55	19.4	1.44	1.44	16955.3	900.9	442.508	9738.3	19113	3798.37
V10	male	53	53	112	74			0.32676		3.98	4.81	11810	206.86	13698.1	21496.6	20014.1	13698.1	0.86	1.14	11500	2177.14	39061.5	7008.82	12840.7	39061.5	7.45	56.04	12600	5302.74	6370.34	9274.4	13434.6	6370.34	0.72	0.18	141.86	68.14	39.33	33.22	52.55	39.33	0.72	0.72	5524.49	47.83	271.217	21093.1	16344	1327.62
V11	female	47	75	141	93					3.15	2.31	17928.9	34.8	4843	17223	11800	4843	1.42	0.86	11500	1326.91	31323.9	9966.71	12401.8	31323.9	14.08	66.11	12600	3460.09	7155.52	10056.6	9054.67	7155.52	2.35	0.72	321.28	31.67	42.81	52.07	81.06	42.81	0.72	0.72	6669.22	27.92	470.154	10932.4	8491.49	5602.4
V12	male	78	70	127	87					0.194821	5.95986						2686.51	0.765293	3.18873						10233.3	0.651399	195.275						5791.14	1.05927	1.69298						56.2217	0.602	0.602						826.219
[truncated: 25 more columns]

## Sheet: TLR 2 activity raw data
RMPI 1640						RPMI 1640 with LPS:O111						Volunteer plasma + RPMI 1640						Patient plasma + RPMI 1640
empty vector			TLR 2 vector			empty vector			TLR 2 vector			empty vector			TLR 2 vector			empty vector			TLR 2 vector				Patient identifier	Volunteer identifier
1.1	0.7	1.2	0.94	1.36	1.39	3.7	2.5	3.7	31.88	28.57	30.26
																		0.4	0.3	0.7	22.9	15	28.4		P1	V1
												2.4	3.1	0.5	11.66	6.02	11.44								P2	V2
																									P3	V3
												1.8	4.5	1.3	14.49	10.32	9.84	1.6	1.1	1.9	15.69	13.99	11.1		P4	V4
																									P5	V5
																		2.5	1.6	2.7	21.76	30.2	26.64		P6	V6
												2.2	2.4	1.7	9.72	9.89	12.55	2.7	3.5	1.9	23.83	27.31	21.64		P7	V7
																									P8	V8
												3.8	2.8	0.8	13.51	13.88	11.43	0.5	0.6	0.5	14.51	11.91	11.72		P9	V9
																		0.9	1.8	2.4	27.85	19.66	21.37		P10	V10
																		0.7	1	1.4	13.4	31.6	0		P11	V11
																		0.4	1.7	1		26.3	28.2		P12	V12
																		0.6	1.5	1	17.8	35.7	23.7		P13
																									P14
																		1.8	0.5	0.3	28	26.8	26.8		P15
																									P16
																		1	0.8	0.4	10.52	10.13	17.15		P17
																		0.8	1.5	0.9	21.6	28.7	34.7		P18
																									P19
																		1.2	1.7	1.2	43.31	13.9	13.99		P20
																									P21
																									P22
																									P23
																									P24
																									P25
																		1.1	0.4	0.8	20.93	19	16.55		P26
																									P27
																		0.4	0.3	0.6	12.83	36.43	26.63		P28
																		1.2	1.4	1.6	32.9	19.8	23.6		P29
																		0.8	1.1	0.5	16.53	15.65	18		P30
																									P31
																		1.1	0.9	1.2	11.14	11.92	14.09		P32
																		0.4	0.4	0.5	12.95	8.45	11.88		P33
																									P34
																		1.5	1.4	1.9	18.8	22.9	18.9		P35
																									P36
																		1.6	1.4	1.7	18.86	30.42	27.42		P37
																									P38
																									P39
																									P40
																		0.8	0.7	1	19.3	22.8	7.1		P41
																		1.4	0.3	1.2	34.8	36.7	31.6		P42
																		1	1.1	0.8	30.3	21.1			P43
																									P44
																		1.6	0.5	0.9		31.6	33.1		P45
																		0.9	0.8	1.1	14.18	25.06	26.32		P46
																		1.2	0.9	1.2	13.85	23.34	28.6		P47
																									P48
																		0.6	0.3	0.3	24.3	27.4	31		P49
																		1.6	1.2	1.2	24.94	38.06	20.23		P50
																		1.8	2.6	2	16.47	19.86	27.67		P51
																		0.7	0.6	0.5	25.1	34	28.3		P52
																									P53
																		0.5	0.5	0.5	37.9	21	27.8		P54
																		1.4	1.4	1.2	12.17	15.87	22.1		P55
																									P56
																		2	0.9	1	16.08	18.48	15.67		P57
																		0.4	0.5	1.2	21.56	13.31	11.62		P58
																									P59
																		1	2.7	0.8	24.52	23.22	16.11		P60
																									P61
